# Supplementary material for: Response of microbial diversity and function to the degradation of Barkol Saline Lake
Source: Front Microbiol. 2024 May 9;15:1358222. doi: 10.3389/fmicb.2024.1358222 (PMC11111964; doi:10.3389/fmicb.2024.1358222)
Supplement: Supplementary file 5 [file Table_1.XLS]

## Sheet: Table S1
Supplementary Table S1. The alpha diversity indexes from all samples
Samples	Pielou	Richness	Shannon	Simpson
S1a	0.971229	321	5.60539	0.995807
S1b	0.976778	357	5.74124	0.996399
S1c	0.97551	283	5.50719	0.99541
S2a	0.970005	265	5.41237	0.994975
S2b	0.975788	366	5.75972	0.996483
S2c	0.971942	353	5.70187	0.996027
S3a	0.978702	330	5.67558	0.996186
S3b	0.964499	262	5.37066	0.994249
S3c	0.976798	409	5.87418	0.996887
S4a	0.978372	297	5.57059	0.995839
S4b	0.973638	351	5.70628	0.996181
S4c	0.965319	273	5.41493	0.994784
S5a	0.981035	384	5.83779	0.996806
S5b	0.974507	333	5.66008	0.99604
S5c	0.980052	359	5.76596	0.996587
S6a	0.979526	393	5.8515	0.996832
S6b	0.980272	357	5.76178	0.996579
S6c	0.978386	411	5.8885	0.99695
D1a	0.964706	137	4.74634	0.989569
D1b	0.961809	115	4.56372	0.987794
D1c	0.96485	124	4.65085	0.988792
D1d	0.961893	70	4.0866	0.980395
D2a	0.961254	156	4.8542	0.990379
D2b	0.973449	150	4.8776	0.991281
D2c	0.966623	136	4.74869	0.989632
D2d	0.962394	148	4.80929	0.990261
D3a	0.968539	146	4.82682	0.990674
D3b	0.95655	130	4.65604	0.987907
D3c	0.962307	142	4.76903	0.989738
D3d	0.967885	263	5.3932	0.994622
D4a	0.966221	148	4.82841	0.990671
D4b	0.967671	155	4.88038	0.991175
D4c	0.968382	118	4.61985	0.988728
D4d	0.972024	254	5.38242	0.994613
The value of numbers were indicated by a color level

## Sheet: Table S2
Supplementary Table S2. The taxonomic assignment of ASVs
Sample	Phylum	Class	Order	Family	Genus
S1a	25	43	67	91	115
S1b	25	41	72	104	137
S1c	26	40	57	75	93
S2a	24	36	58	87	115
S2b	27	45	72	97	119
S2c	24	39	58	81	103
S3a	30	47	72	99	130
S3b	26	41	64	84	104
S3c	27	47	69	96	125
S4a	26	39	62	82	113
S4b	26	43	72	96	130
S4c	22	33	55	74	96
S5a	23	40	68	99	136
S5b	27	48	75	93	113
S5c	27	44	76	107	141
S6a	26	41	66	94	129
S6b	26	42	69	104	135
S6c	28	47	76	111	145
D1a	15	21	38	68	89
D1b	15	22	34	52	67
D1c	18	24	42	59	77
D1d	13	17	31	36	43
D2a	17	26	50	64	81
D2b	17	28	53	65	73
D2c	15	25	50	64	69
D2d	17	29	53	69	73
D3a	17	26	53	68	73
D3b	15	23	45	59	62
D3c	15	25	50	68	76
D3d	19	29	65	88	100
D4a	16	25	50	71	76
D4b	15	27	56	70	73
D4c	15	23	46	55	59
D4d	23	36	70	96	106
Total	47	90	197	321	445

## Sheet: Table S3
Supplementary Table S3. The relative abundance of different phyla
Phylum	Average	P-value	Percent
Pseudomonadota	0.188705	0.011684	0.1887
Bacteroidota	0.149115	0.00228168	0.1491
unclassified_Bacteria	0.126924	0.00750628	0.1269
Chloroflexota	0.108476	0.00201203	0.1085
Desulfobacterota	0.0926987	0.00327056	0.0927
Bacillota	0.0465678	0.00164086	0.0466
Halobacterota	0.0441716	0.00325301	0.0442
Actinobacteriota	0.0328733	0.000827349	0.0329
Acidobacteriota	0.0284068	0.000508075	0.0284
Thermoplasmatota	0.0243997	0.00070827	0.0244
Halanaerobiaeota	0.017668	0.000250283	0.0177
Spirochaetota	0.0172759	0.000338837	0.0173
Planctomycetota	0.0166087	0.000292248	0.0166
Patescibacteria	0.0155187	0.000332996	0.0155
Crenarchaeota	0.0119051	0.000103106	0.0119
Deinococcota	0.0103457	0.000119911	0.0103
Nanoarchaeota	0.0101437	0.000155297	0.0101
Verrucomicrobiota	0.00910824	7.34922e-05	0.0091
Asgardarchaeota	0.00872512	9.22771e-05	0.0087
Cyanobacteria	0.00715782	8.26501e-05	0.0072
Campylobacterota	0.00473193	0.000197893	0.0047
Nanohaloarchaeota	0.00453189	0.000101789	0.0045
Fermentibacterota	0.00327536	1.41894e-05	0.0033
Dadabacteria	0.0030131	2.83156e-05	0.003
Hydrogenedentes	0.00249779	1.29948e-05	0.0025
Myxococcota	0.00224663	2.08593e-05	0.0022
unclassified_Archaea	0.00189028	9.06945e-06	0.0019
Latescibacterota	0.00187077	1.14375e-05	0.0019
Thermotogota	0.00161753	5.97531e-06	0.0016
Cloacimonadota	0.00107851	6.38682e-06	0.0011
Sumerlaeota	0.00103658	1.16763e-05	0.001
Gemmatimonadota	0.00099296	1.06014e-05	0.001
Nitrospinota	0.00062685	1.99337e-06	0.0006
Fibrobacterota	0.00054806	2.11595e-06	0.0005
Bdellovibrionota	0.00053651	1.82603e-06	0.0005
Calditrichota	0.00051118	3.91434e-06	0.0005
Euryarchaeota	0.00039594	5.33014e-06	0.0004
Hadarchaeota	0.00034311	8.87646e-07	0.0003
Dependentiae	0.00021893	5.51529e-07	0.0002
Synergistota	0.00020855	1.47881e-06	0.0002
Nitrospirota	0.0001938	6.55005e-07	0.0002
Aenigmarchaeota	0.00016499	4.58755e-07	0.0002
Altiarchaeota	0.00015957	3.26754e-07	0.0002
Armatimonadota	0.00014709	7.35566e-07	0.0001
Entotheonellaeota	0.00010812	3.97466e-07	0.0001
Unassigned	0.00010201	1.17661e-07	0.0001
Caldisericota	8.4077e-05	2.40341e-07	0.0001
Fusobacteriota	7.3127e-05	1.81818e-07	0.0001

## Sheet: Table S4
Table S4. The main inorganic ions content of sediment and soil from Barkol lake (mg/g)
Samples	CO32-	HCO3-	Cl-	SO42-	Ca2+	Mg2+	K+	Na+
S1	0.145	0.882	22.676	74.124	2.274	2.27	0.467	38.332
S2	0.145	0.882	28.452	75.613	2.688	1.766	0.531	45.61
S3	0.145	0.882	30.164	66.102	2.895	2.27	0.543	43.933
S4	0.289	1.47	63.536	103.094	4.755	6.306	0.827	114.846
S5	0.145	1.323	64.073	103.59	3.928	3.784	0.628	96.143
S6	0.289	1.47	56.85	102.598	5.169	3.91	0.696	110.212
D1	0	0.918	15.831	37.463	1.757	2.869	0.358	30.457
D2	0	0.772	6.525	24.562	1.137	1.766	0.221	14.174
D3	0	0.698	6.471	14.266	0.827	1.513	0.24	9.222
D4	0	0.625	6.364	14.018	1.189	1.955	0.229	6.775
The zeros indicate below detection
